# Supplementary material for: The Potential of Dehydrated Geniotrigona thoracica Stingless Bee Honey against Metabolic Syndrome in Rats Induced by a High-Carbohydrate, High-Fat Diet
Source: Pharmaceuticals (Basel). 2024 Oct 24;17(11):1427. doi: 10.3390/ph17111427 (PMC11597213; doi:10.3390/ph17111427)
Supplement: Supplementary file 1 [file pharmaceuticals-17-01427-s001.zip]

Archive with 1 entries (1 files):
- pharmaceuticals-3265448-supplementary.pdf
